# Supplementary material for: Informed consent learning: Needs and preferences in medical clerkship environments
Source: PLoS One. 2018 Oct 3;13(10):e0202466. doi: 10.1371/journal.pone.0202466 (PMC6169846; doi:10.1371/journal.pone.0202466)
Supplement: S2 File — (XLSX) [file pone.0202466.s002.xlsx]

## Sheet: Sheet1
Form #	EIC1 (deciding clinical info)	EIC2 (deciding withhold info)	EIC3 (discussing risks…)	EIC4 (Obtaininf info. From capable patients)	EIC5 (Obtaininf info. From patients whose decisional capacity is compromised)	EIC6 (Obtaininf info. From non-Arabic patients)	EIC7 (Obtaininf info. From patients who decline treatment)	EIC8 (Obtaininf info. consent or refusal)	EIC9 (conducting assessments)	EBEI1 (honesty)	EBEI2 (compassion)	EBEI3 (respect human dignity)	EBEI4 (scientific integrity)	EBEI5 (justice)	EBEI6 (respecting law)	EBEI7 (responsibility)	EBEI8 (non-discrimination)	EBEI9 (respecting patient autonomy)	EBEI10 (faithfully)	ECOVP1 (children)	ECOVP2 (adolescents)	ECOVP3 (women)	ECOVP4 (men)	ECOVP5 (elderly people)	ECOVP6 (abused children)	ECOVP7 (domestic violence)	ECOVP8 (patients with HIV)	ECOVP9 (infectious desease)	ECOVP10 (mentally ill patients)	ECOVP11 terminally ill patients)	ECOVP12(critically ill patients)	ECOVP13 (chronically ill patients)	ECOVP14 (indigent patients)	ECOVP15 (non-Arabic speaking patients)	ECOVP16 (suicidal patients)	ECOVP17 (pregnant patients)	ECOVP18 (patients from other cultures)	ECOVP19 (violent patients)	ECOVP20 (substance abusing patients)	ECOVP21 (People with genetic disorders)	ECOVP22 ( patients in rural areas)	ECOVP23 (prisoners)	ECOVP24 (military or police personnel)	ECOVP25 (employees)	Age	Gender	Marital Status	C1	C2
1	9	9	9	9	9	9	9	9	9	8	8	8	8	8	8	8	8	8	8	7	7	7	7	7	7	7	7	7	7	7	7	7	7	7	7	7	7	7	7	7	7	7	7	7	24	F	S	8	5
2	5	6	7	8	8	5	5	8	9	6	5	5	5	8	5	5	5	5	6	6	6	6	4	5	6	6	6	6	5	5	5	5	4	4	5	5	4	5	5	5	5	6	5	5	25	M	S	8	7
3	9	9	9	9	8	8	9	9	9	4	4	6	6	6	9	9	9	9	9	5	5	5	5	5	9	9	9	9	8	9	8	7	8	9	8	8	7	7	6	9	8	7	4	8	24	M	S	2	8
4	8	8	8	9	9	8	8	9	9	4	3	6	7	6	9	8	9	9	8	5	6	5	6	5	9	8	9	8	8	9	8	7	7	8	9	8	6	6	6	9	6	9	5	7	24	M	S	3	7
5	9	9	9	9	8	8	9	8	8	5	5	4	4	4	7	7	8	8	9	5	5	5	5	6	9	9	9	9	7	8	7	8	9	9	8	8	6	6	7	9	8	6	8	8	24	M	S	6	6
6	6	6	8	7	8	8	8	7	8	7	7	8	8	8	9	8	8	7	9	7	8	8	8	9	9	9	9	8	8	9	8	8	8	9	9	8	7	7	7	7	8	7	7	8	24	F	S	7	5
7	7	7	8	8	7	8	7	8	7	8	8	7	8	8	7	8	8	7	8	8	7	7	8	8	7	8	7	8	8	7	8	7	8	7	8	8	8	8	7	7	8	7	8	7	24	F	S	5	7
8	6	6	6	6	6	6	6	6	6	7	7	7	7	7	7	7	7	7	7	7	7	7	7	7	7	8	8	8	8	8	8	8	8	8	8	8	7	7	7	8	8	8	8	8	24	F	S	8	8
9	7	8	8	8	5	8	8	8	8	8	8	8	7	8	8	7	8	8	8	8	8	8	8	8	8	8	8	8	8	8	8	8	9	8	8	8	8	8	8	8	8	8	8	8	25	F	M	7	7
10	8	7	7	7	7	7	7	7	7	8	8	8	8	8	8	8	8	8	8	8	8	8	8	8	8	8	8	8	8	8	8	8	8	8	8	8	7	7	7	7	7	7	7	7	24	F	M	8	5
11	9	9	9	9	9	9	9	9	9	9	9	9	9	9	9	9	9	9	9	9	9	9	8	8	7	8	9	9	9	9	9	8	8	8	8	9	9	8	9	8	9	9	9	9	0	F	S	9	5
12	7	8	8	7	8	8	8	8	8	8	7	8	6	8	8	8	8	8	8	8	8	8	8	9	9	9	9	8	9	9	9	8	7	9	9	7	8	8	9	9	9	9	9	9	25	F	S	7	5
13	7	8	7	6	7	7	6	7	7	7	8	6	6	8	8	7	7	5	6	6	6	6	6	6	8	8	8	7	6	6	6	6	5	5	6	5	5	7	6	7	7	6	6	6	24	F	S	9	6
14	7	5	8	9	9	9	9	9	9	9	5	5	5	9	9	9	7	8	7	9	9	9	5	9	9	9	7	9	9	9	9	9	9	8	9	9	9	8	9	9	9	8	9	9	25	F	M	7	7
15	9	4	6	0	5	5	5	7	6	7	7	8	5	4	4	9	8	7	9	7	7	6	6	6	8	8	7	9	5	5	7	5	8	6	7	5	5	7	7	6	9	6	6	8	26	F	S	6	6
16	3	2	4	3	3	3	7	4	3	5	5	5	5	5	5	5	5	5	5	5	5	7	5	5	5	5	5	5	5	5	5	5	5	5	5	5	5	5	5	5	5	5	5	5	0	F	S	8	2
17	5	7	9	7	9	8	9	7	9	8	8	8	8	8	8	9	8	9	8	8	6	6	6	9	9	9	9	9	9	9	9	8	9	7	8	6	8	9	9	9	9	9	9	7	24	F	S	6	3
18	9	9	9	9	9	9	9	9	9	9	9	9	6	9	9	9	9	9	9	9	9	9	9	9	9	9	9	9	9	9	9	9	9	9	9	9	9	9	9	9	9	9	9	9	24	F	S	9	2
19	9	9	9	9	9	9	9	9	9	9	9	9	9	5	7	9	9	5	9	9	9	9	9	9	9	9	9	9	9	9	9	9	9	9	9	9	9	9	9	9	9	9	9	9	23	F	S	9	5
20	7	6	9	9	9	5	8	9	9	9	9	9	9	9	9	9	9	9	9	8	9	8	8	9	9	9	9	9	8	9	9	8	8	8	9	9	6	8	9	9	8	9	9	8	24	F	S	7	6
21	3	4	5	5	3	5	3	3	3	8	7	8	7	7	8	7	7	7	7	5	6	6	3	7	8	7	7	6	5	5	7	5	5	5	7	6	5	6	7	5	7	8	6	7	24	F	S	6	2
22	8	8	7	8	8	7	7	8	7	7	7	7	7	7	7	7	7	7	7	5	7	7	5	9	9	9	7	7	7	7	7	7	7	7	7	7	7	5	8	8	6	8	8	8	0	F	S	7	5
23	9	9	9	9	9	9	9	9	9	9	9	9	9	9	9	9	9	9	9	9	9	9	9	9	9	9	9	9	9	9	9	9	9	9	9	9	9	9	9	9	9	9	9	9	24	F	S	2	4
24	9	7	7	7	7	8	8	8	8	8	8	8	8	8	8	8	8	8	8	9	9	9	9	9	9	9	9	9	9	9	9	9	9	9	9	9	9	9	9	9	9	9	9	9	24	F	S	8	6
25	8	1	8	9	0	8	8	7	8	8	8	9	7	9	7	8	8	7	8	7	7	8	6	6	9	8	9	8	8	9	8	8	9	8	8	8	8	8	7	8	6	8	8	6	25	M	S	8	7
26	7	3	8	9	5	8	8	7	8	8	8	9	6	9	7	7	9	7	8	6	6	5	5	8	9	9	9	8	9	9	9	8	5	8	9	9	8	8	7	5	7	7	5	5	24	M	S	8	4
27	8	3	8	8	5	8	8	8	7	8	8	9	7	9	8	7	8	8	8	7	7	6	6	8	7	9	9	9	8	9	9	8	8	8	9	8	7	8	7	8	8	6	6	8	25	M	S	7	5
28	8	5	8	8	7	8	8	6	7	8	8	8	7	8	8	8	8	8	7	8	9	8	8	9	9	9	8	8	9	9	9	9	9	9	8	9	9	8	9	9	9	9	9	9	24	F	S	8	4
29	8	5	8	8	7	8	8	6	7	8	8	8	7	8	8	8	8	8	7	8	9	8	8	9	9	9	8	8	9	9	9	9	9	9	8	9	9	8	9	9	9	9	9	9	24	F	S	6	4
30	7	3	7	8	7	8	7	3	8	8	7	8	7	9	7	8	9	7	8	6	7	8	8	8	9	9	8	9	8	9	7	7	7	7	8	9	7	7	7	8	8	7	6	8	25	F	S	5	4
31	7	8	9	6	7	8	6	6	8	9	8	8	9	9	9	9	9	9	9	9	8	8	8	8	8	8	8	8	8	8	8	8	8	8	8	8	8	7	8	9	8	8	8	8	0	F	S	8	8
32	8	6	9	9	8	8	8	8	8	9	8	9	9	9	9	8	9	9	9	9	9	9	9	9	9	9	9	9	9	9	9	9	9	9	9	9	9	9	9	9	9	9	9	9	23	F	S	7	8
33	7	7	9	8	8	8	6	7	7	8	7	0	7	8	8	9	9	8	7	9	9	9	9	9	9	9	9	9	9	9	9	9	9	9	9	9	8	8	9	9	9	9	9	9	0	F	S	6	3
34	5	5	5	5	5	5	5	5	5	5	5	5	5	6	8	7	6	5	6	5	6	7	7	6	5	6	7	8	7	6	7	7	7	8	6	5	5	5	5	5	5	5	5	5	24	F	S	5	4
35	5	5	9	9	9	9	9	9	9	9	7	9	9	9	9	9	9	9	9	9	9	7	9	9	8	7	9	9	9	9	9	9	7	9	9	7	8	7	7	9	8	9	7	9	23	F	S	4	6
36	5	8	7	9	9	9	9	9	9	8	9	9	9	8	8	9	9	9	9	7	8	7	8	9	9	8	7	7	8	9	9	9	9	8	5	8	7	6	8	8	9	9	9	9	23	F	S	8	4
37	7	7	7	5	5	5	5	5	6	5	5	5	5	5	5	5	5	5	5	5	5	6	5	5	5	5	7	7	7	6	5	5	5	5	7	5	5	6	6	7	5	5	5	5	0	M	M	7	7
38	5	6	6	6	6	5	6	6	6	5	5	5	5	5	5	5	5	5	5	6	6	5	5	6	7	7	5	5	7	7	7	5	5	5	8	5	6	8	5	5	5	5	6	5	25	M	S	7	6
39	6	9	5	5	8	8	6	8	9	6	6	6	5	6	9	9	5	5	5	5	8	8	5	8	9	9	9	9	8	8	8	5	5	8	9	8	8	8	9	8	8	9	6	5	24	M	S	7	7
40	5	5	5	5	5	5	5	5	5	5	5	5	5	5	5	5	5	5	5	5	5	5	5	5	5	5	5	5	5	5	5	5	5	5	5	5	5	5	5	5	5	5	5	5	24	M	S	8	6
41	8	8	8	8	8	8	8	8	8	5	5	5	5	7	5	7	5	5	5	5	9	5	5	8	9	9	7	8	7	8	8	6	5	5	7	6	5	7	5	5	6	8	8	5	24	F	S	8	7
42	7	7	6	5	6	7	7	7	8	6	7	7	7	8	7	8	8	8	8	7	8	8	8	8	8	9	9	9	8	9	9	9	8	8	8	8	7	7	8	8	8	9	8	8	23	F	S	5	6
43	6	7	8	7	8	8	7	7	7	5	9	9	9	9	9	9	7	5	5	5	8	9	7	9	9	9	9	9	9	9	9	9	9	9	9	7	5	7	9	9	9	9	9	9	24	F	S	7	5
44	9	9	9	9	7	7	6	5	6	9	9	8	6	9	9	9	9	9	9	7	6	9	9	8	5	4	5	4	7	6	5	9	8	6	5	9	7	6	7	5	5	5	7	6	24	F	M	5	6
45	7	9	7	7	9	8	9	9	9	7	7	6	6	6	7	9	5	8	7	6	8	6	6	8	9	9	9	8	8	7	8	7	7	7	8	6	7	8	9	7	7	8	7	7	24	F	S	7	6
46	7	7	7	7	7	7	7	7	7	8	7	7	7	8	6	8	8	8	8	6	9	7	7	9	9	9	9	9	7	9	7	6	5	7	7	7	8	8	8	6	8	7	7	7	24	F	S	8	6
47	6	7	5	5	6	6	7	6	6	5	5	5	5	5	6	7	5	5	5	0	7	9	7	7	9	9	7	9	5	9	9	7	5	5	9	5	7	7	7	8	8	8	8	8	24	F	S	8	8
48	0	0	0	0	0	0	0	0	0	9	6	7	5	8	7	6	6	8	6	5	7	5	5	7	6	7	6	8	5	5	5	5	5	5	8	5	6	9	8	6	5	5	5	5	24	F	S	8	6
49	7	7	7	7	7	7	7	7	7	5	6	8	8	5	5	6	5	5	5	5	5	5	5	5	5	5	5	7	7	7	7	6	8	6	9	5	7	9	9	7	6	9	9	5	24	F	S	7	5
50	8	8	8	8	8	8	8	8	8	8	7	8	7	8	8	8	8	8	7	8	8	8	8	8	8	8	8	8	8	8	8	8	8	8	8	8	7	7	7	8	7	7	7	7	23	F	S	6	7
51	6	6	9	8	9	5	4	8	9	7	9	9	9	9	9	9	9	9	9	6	7	8	8	9	9	9	9	9	9	9	9	9	9	9	9	9	9	9	9	9	9	9	8	8	27	F	S	8	2
52	7	7	0	5	5	5	5	5	5	9	9	9	9	9	9	9	9	9	9	7	7	7	7	7	9	9	9	9	8	8	8	8	8	8	9	7	6	8	9	9	9	9	9	9	0	F	S	5	5
53	7	7	7	7	7	7	7	7	7	7	5	7	5	7	5	7	6	7	6	5	6	5	6	5	6	5	6	5	6	5	6	5	6	5	5	6	5	6	7	7	8	7	7	6	24	F	S	4	5
54	5	4	4	2	5	2	6	7	5	9	7	9	9	9	9	9	9	9	9	9	9	9	9	9	9	9	9	9	9	9	9	7	7	9	7	6	7	9	9	9	9	9	7	6	0	F	S	7	7
55	7	6	5	7	8	8	8	7	8	7	6	8	7	6	7	7	8	7	8	5	5	5	6	7	7	6	6	7	8	9	7	7	8	8	8	7	7	6	7	6	6	6	5	5	24	F	M	8	9
56	4	4	6	7	7	7	6	6	7	5	5	5	5	7	7	7	9	9	7	4	4	6	5	7	9	7	8	8	8	8	8	8	5	5	7	9	4	4	6	5	3	5	3	3	24	F	M	6	5
57	6	5	6	6	6	6	5	5	4	8	8	8	8	8	8	8	8	7	7	6	6	7	7	7	7	8	8	8	8	8	8	8	8	8	8	4	5	8	8	6	8	8	5	5	24	F	S	6	3
58	7	8	9	4	9	7	7	9	9	8	5	3	8	5	5	9	3	3	8	4	4	4	4	7	9	8	7	9	8	8	5	5	5	5	8	2	4	9	9	8	8	9	4	2	25	F	S	4	2
59	7	8	9	4	9	7	7	9	9	8	5	3	8	5	5	9	3	3	8	4	4	4	4	7	9	8	7	9	8	8	5	5	5	5	8	2	4	9	9	8	8	9	4	2	25	F	M	4	2
60	9	9	9	9	9	9	9	9	9	9	9	9	9	9	9	9	9	9	9	9	9	5	9	9	9	9	9	9	9	9	9	9	9	9	9	9	9	9	9	9	9	9	9	9	24	F	S	9	9
61	8	5	8	5	5	5	5	5	9	6	7	5	5	5	5	7	5	8	5	6	6	6	6	7	8	7	0	6	9	7	7	8	5	5	7	5	5	6	8	5	7	5	5	5	24	M	S	6	6
62	8	5	8	5	5	5	5	5	9	6	7	5	5	5	5	7	5	8	5	6	6	6	6	7	8	7	0	6	9	7	7	8	5	5	7	5	5	6	8	5	7	5	5	5	24	M	S	6	6
63	7	7	8	8	8	8	8	7	7	8	8	8	7	8	7	9	9	8	8	7	7	7	7	8	8	8	7	7	8	6	8	7	7	8	8	8	8	8	8	8	7	7	7	7	24	M	M	8	5
64	7	6	6	7	4	3	3	4	6	8	6	9	8	9	8	9	9	9	7	9	9	9	9	9	9	9	9	9	9	9	9	9	9	9	9	9	9	9	9	9	9	9	9	9	24	M	S	8	6
65	7	8	6	6	6	7	6	7	7	7	7	8	8	7	7	8	7	6	7	6	7	6	7	7	7	8	8	7	8	8	7	8	7	8	7	7	7	8	8	7	8	9	8	7	25	M	S	6	6
66	7	7	8	8	8	7	7	8	7	7	7	7	7	8	7	8	8	7	8	7	7	7	7	7	7	7	8	8	8	7	7	7	6	7	7	7	8	8	7	8	8	7	6	6	0	M	M	8	6
67	5	5	5	5	5	5	5	5	5	6	6	6	6	6	6	6	6	6	6	4	5	6	5	4	5	5	5	4	5	6	5	4	5	6	6	7	6	7	8	7	8	7	6	4	24	M	S	5	6
68	7	7	7	8	7	6	6	6	6	7	7	8	7	8	7	7	8	7	7	6	8	7	7	8	9	8	9	9	8	9	9	8	7	7	8	7	7	8	8	8	7	7	6	6	0	F	S	6	7
69	8	8	6	5	7	6	8	7	9	6	7	7	6	8	8	8	9	8	7	6	6	6	6	6	9	6	9	7	7	7	7	7	7	7	8	8	7	7	8	9	7	8	7	7	23	F	S	6	6
70	8	7	8	8	6	8	5	7	5	8	8	8	8	8	8	8	8	8	8	8	8	8	8	8	8	8	2	5	8	5	8	8	8	8	7	8	8	5	8	8	8	3	5	8	24	F	M	6	7
71	3	1	7	7	5	8	7	6	8	5	7	6	6	5	7	9	7	5	5	6	7	7	7	7	9	8	5	9	8	8	6	7	6	6	8	8	5	5	5	8	6	7	7	6	23	F	S	5	3
72	7	5	7	7	7	7	7	7	6	9	8	9	7	9	9	9	9	9	9	9	9	9	9	9	9	9	9	9	9	9	9	9	9	9	9	9	9	9	9	9	9	9	9	9	24	F	S	5	5
73	5	7	8	6	8	7	7	8	8	6	6	7	8	6	8	8	8	7	7	6	6	6	6	8	8	7	6	8	8	8	8	7	6	8	8	8	7	7	8	7	7	6	7	7	24	F	S	4	7
74	4	5	5	5	5	5	5	6	6	7	7	7	8	8	8	8	8	8	8	7	7	7	8	8	8	8	8	8	8	8	8	8	8	8	8	8	6	6	8	8	8	8	8	8		F	M	6	6
75	6	6		3	4	2	5	5	5	6	7	7	7	7	5	7	5	7	7	7	7	7	7	7	9	9	9	7	7	5	8	8	8	6	8	5	5	5	5	6	6	6	5	4		F	S	5	5
76	7	7	7	5	5	5	5	5	5	8	8	8	8	8	8	8	8	8	8	7	7	7	7	7	7	5	5	5	5	5	5	5	7	7	5	7	7	5	7	5	5	5	5	5	24	F	S	5	5
77	7	8	7	8	7	7	8	8	8	8	8	8	8	8	7	7	8	8	8	8	8	8	7	7	7	8	7	8	8	8	7	7	8	8	8	8	8	8	8	9	8	8	8	8	24	F	M	8	8
78	7	7	8	8	8	8	8	8	8	5	6	5	4	5	5	4	4	4	4	5	5	5	5	6	6	6	7	7	6	6	6	5	5	5	5	5	5	5	5	6	4	5	5	4	24	F	S	7	2
79	7	7	8	8	8	8	8	8	8	5	6	5	4	5	5	4	4	4	4	5	5	5	5	6	6	6	7	7	6	6	6	5	5	5	5	5	5	5	5	6	4	5	5	4	24	F	S	7	2
80	8	8	9	8	0	7	9	8	6	8	9	8	7	9	8	9	7	9	8	8	9	8	9	9	9	8	8	8	8	9	8	8	8	9	9	9	9	8	8	9	9	9	9	9	23	F	S	0	0
81	6	7	5	5	6	6	5	6	7	6	7	6	6	5	7	8	6	5	5	6	7	7	5	8	8	8	8	8	8	8	6	5	7	8	8	7	6	8	7	7	7	8	7	6	25	F	M	3	4
82	9	9	9	9	9	9	9	9	9	8	6	9	9	9	6	9	6	5	5	5	5	5	5	5	9	9	9	9	9	9	9	9	5	9	9	5	5	9	9	8	8	9	6	5	24	F	S	8	6
83	9	6	9	6	6	6	6	6	6	9	6	6	6	6	6	6	6	6	6	6	9	6	6	9	9	9	9	9	9	9	9	9	9	9	9	9	9	9	9	9	9	9	9	9	25	M	S	5	6
84	7	7	8	8	8	8	8	8	9	8	7	8	7	8	9	8	7	9	9	8	8	8	8	8	8	6	9	8	8	8	8	8	8	8	7	8	8	7	7	8	7	6	7	7	24	M	M	6	5
85	3	3	7	5	5	7	3	3	3	5	5	6	5	5	5	5	5	5	5	3	3	3	3	3	3	3	3	7	3	3	3	3	6	6	3	6	6	3	3	3	3	3	3	7		M	S	5	7
86	5	8	5	5	8	5	9	7	1	5	5	8	1	5	8	5	8	9	7	7	5	7	2	8	9	9	9	5	2	9	7	8	1	5	4	7	2	7	8	2	1	1	4	8	24	M	S	8	3
87	7	7	6	5	6	7	6	8	6	8	8	8	8	8	8	8	8	8	8	8	8	8	8	8	8	8	7	6	7	7	7	7	8	7	8	8	8	7	7	7	8	7	7	7		M	S	7	6
88	7	6	9	9	2	7	7	6	7	9	9	9	9	9	9	9	9	9	9	9	9	9	9	9	9	9	9	9	9	9	9	9	9	9	9	9	9	9	9	9	9	9	9	9	23	F	S	7	1
89	8	8	5	5	5	5	8	8	9	5	5	5	5	5	5	7	5	5	5	5	8	5	5	8	8	8	8	8	8	9	9	7	5	5	8	5	7	7	7	7	7	7	7	7	24	F	S	7	3
90	5	4	6	9	4	7	6	6	7	8	8	8	9	9	9	9	9	9	9	6	8	8	8	9	9	9	9	9	9	9	9	9	9	9	9	9	9	9	8	9	9	9	9	9	24	F	S	6	3
91	7	9	8	5	5	6	7	7	7	6	7	6	6	7	7	7	6	8	8	7	7	5	5	8	8	7	7	7	8	8	7	5	5	5	7	5	7	7	7	6	6	7	7	6	23	F	S	8	4
92	7	7	7	7	7	7	8	8	8	6	6	6	6	6	7	8	6	7	7	7	7	7	7	9	9	8	9	9	8	9	8	8	7	7	7	6	6	7	7	7	7	7	7	6	24	F	S	8	4
93	7	8	8	7	8	8	8	8	7	8	7	8	7	8	7	8	7	8	8	8	8	8	4	8	8	8	7	8	6	6	6	6	6	7	7	7	7	6	7	6	7	7	7	7	24	F	S	6	5
94	8	8	8	8	8	8	8	5	8	9	9	9	9	9	9	9	9	9	9	8	8	8	8	8	8	8	8	8	8	8	8	8	8	8	8	8	8	8	8	8	8	8	8	8	24	F	S	7	2
95	9	8	8	8	8	8	5	8	8	9	9	9	9	9	9	9	9	9	9	8	8	8	8	8	8	8	8	8	8	8	8	8	8	8	8	8	8	8	8	8	8	8	8	8	23	F	S	7	2
96	9	9	9	9	9	7	9	8	8	8	8	8	8	8	7	7	6	7	7	7	7	7	7	9	9	9	9	9	8	8	8	8	8	8	8	8	8	9	9	9	9	8	8	8	24	F	S	7	4
97	8	8	8	5	7	5	7	7	8	7	7	8	8	8	8	8	8	8	8	7	6	7	5	9	9	9	8	9	8	8	8	8	8	5	8	6	7	9	8	7	7	9	9	7	24	F	S	7	3
98	4	4	5	5	5	5	4	4	4	7	6	6	6	6	6	6	6	5	6	7	6	6	6	8	8	7	7	7	6	7	6	6	6	6	6	6	5	5	5	4	4	4	4	4	24	F	S	6	5
99	7	4	9	5	6	3	5	5	5	8	8	9	8	8	8	9	9	9	7	9	9	9	9	9	9	9	9	8	8	7	7	7	6	6	8	7	6	8	8	7	7	8	8	7	24	F	S	6	5
100	5	5	6	6	6	5	6	5	5	5	6	5	5	5	5	7	6	5	6	5	7	5	5	7	6	6	6	5	6	5	6	6	5	5	6	5	5	5	6	6	8	6	5	5	26	F	S	5	6
101	9	9	9	9	9	8	9	9	9	8	8	8	5	5	5	5	8	8	9	6	8	5	8	8	9	9	9	9	9	9	9	9	8	8	9	8	8	9	8	8	7	8	8	6	23	F	S	2	5
102	9	9	9	9	9	8	9	9	9	8	8	8	5	5	5	5	8	8	9	6	8	5	8	8	9	9	9	9	9	9	9	9	8	8	9	8	8	9	8	8	7	8	8	6	24	F	S	2	5
103	7	8	5	8	8	8	9	9	9	8	8	8	6	6	9	5	5	9	6	5	5	5	5	5	8	8	8	8	5	8	8	5	5	5	9	5	5	8	8	8	8	9	9	8	26	F	S	6	5
104	7	8	5	8	8	8	9	9	9	8	8	8	6	6	9	5	5	9	6	5	5	5	5	5	8	8	8	8	5	8	8	5	5	5	9	5	5	8	8	8	9	9	9	8	24	F	M	6	5
105	7	8	5	8	8	8	9	9	9	8	8	8	6	6	9	5	5	9	6	5	5	5	5	5	8	8	8	8	5	8	8	5	5	5	9	5	5	8	8	8	8	9	9	8	24	F	S	6	5
106	7	7	8	8	8	8	8	9	8	8	7	7	8	8	8	8	8	8	8	7	7	6	6	6	7	7	7	7	6	6	3	4	4	6	7	6	4	4	6	6	4	3	5	4	0	M	S	6	7
107	9	5	8	6	7	8	8	7	8	5	6	6	7	8	4	5	7	5	7	5	5	5	5	5	5	9	9	9	9	9	9	7	8	8	6	6	6	6	5	7	7	7	5	5	24	F	S	7	5
108	9	9	9	9	9	9	9	9	9	9	9	9	9	9	9	9	9	9	9	9	9	9	9	9	9	9	9	9	9	9	9	9	9	9	9	9	9	9	9	9	9	9	9	9		F	S	7	3
[truncated: 3 more columns]
